# Supplementary material for: A Preliminary Study on the Effect of Adding Sugarcane Syrup on the Flavor of Barley Lager Fermentation
Source: Foods. 2024 Jul 25;13(15):2339. doi: 10.3390/foods13152339 (PMC11311557; doi:10.3390/foods13152339)
Supplement: Supplementary file 1 [file foods-13-02339-s001.zip]

Archive with 1 entries (1 files):
- foods-3102848-supplementary.pdf
